# Supplementary material for: LIF and Oncostatin M mitigate LPS-induced acute endometritis via distinct immunoregulatory mechanisms in peritoneal macrophages in vivo
Source: iScience. 2026 May 27;29(6):116046. doi: 10.1016/j.isci.2026.116046 (PMC13235486; doi:10.1016/j.isci.2026.116046)
Supplement: Data S1. Mice_BW_analysis_related to Figures 1B and 1C [file mmc1.xlsx]

## Sheet: Feuil1
control				LPS				LIF/LPS				OSM/LPS
Day 0	Day 1	Day 2	Day 3	Day 0	Day 1	Day 2	Day 3	Day 0	Day 1	Day 2	Day 3	Day 0	Day 1	Day 2	Day 3
31.3	32	32.4	32.7	30.2	29.2	28.9	26	27.3	27.7	26.9	24.8	31	31.5	31.2	30
25.9	26	26.9	26.5	28.5	28.7	28.7	26.3	30.5	30.5	29.5	27.3	30.1	30.5	30.5	27.8
26.4	26.2	26.2	26.3	30.3	29.6	29.5	27.2	27.3	27	26.1	24.4	27.7	28	29	26.5
29.6	31.1	31.3	31.4	26.3	26.1	27.1	24.1	31.1	31.4	30.6	28.1	29.5	29.7	30.4	28.9
26.7	26.6	27.7	26.9	29.2	28.2	29	25.8	26.6	26.6	26.1	23.9	27.4	27.1	28.8	27.5
23.4	24.5	25.6	25.3	27	26	26.8	24.6	29	29.3	28.7	26.4	29.9	29.7	29.4	28
				31.6	31.1	31.8	29.2
27.2167	27.7333	28.35	28.1833	29.0143	28.4143	28.8286	26.1714	28.6333	28.75	27.9833	25.8167	29.2667	29.4167	29.8833	28.1167	MEAN
			0.166667				2.65714				2.16667				1.76667	weight difference D2 to D3
2.81383	3.05396	2.82188	3.06882	1.65338	1.55778	1.10755	1.13783	1.86512	1.95832	1.89359	1.70108	1.4208	1.61545	0.955859	1.20568	Ecart-type
			0.587889				9.21705				7.7427				5.91188	% loss weight D2 to D3
		1.13333				0.414286				0.766667				0.466667
		4.08654				1.45802				2.66667				1.5864
