# Supplementary material for: LIF and Oncostatin M mitigate LPS-induced acute endometritis via distinct immunoregulatory mechanisms in peritoneal macrophages in vivo
Source: iScience. 2026 May 27;29(6):116046. doi: 10.1016/j.isci.2026.116046 (PMC13235486; doi:10.1016/j.isci.2026.116046)
Supplement: Data S2. ICs count_livers_mice LPS-LIF-OSM_related to Figure 2C [file mmc2.xlsx]

## Sheet: Feuil1
nbr neutrophiles uterus	PBS	LPS	LIF/LPS	OSM/LPS
image 1	71	348	134	167
2	85	319	240	170
3	80	354	262	109
4	87	332	188	95
5	86	352	111	106
6	87	319	192	171
7	92	310	189	189
8	61	368	268	211
9	90	244	263	194
10	87	312	233	199
11	64	321	199	96
12	66	356	230	152
	79.6667	327.917	209.083	154.917	Moyenne
		4.11611	2.62448	1.94456	taux de différence
		311.611	162.448	94.4561	pourcentage plus élevé que control
	11.0563	32.8895	50.1298	42.6198	Ecart-type
		248.25	129.417	75.25

## Sheet: Feuil2
nbre neutrophile foie	Contrôle	LPS	LIF/LPS	OSM/LPS
image 1	40	72	80	40
image 2	32	100	124	60
image 3	60	96	120	68
image 4	80	144	108	84
image 5	76	92	136	76
image 6	68	92	92	64
image 7	35	71	84	40
image 8	40	120	128	64
image 9	62	100	140	64
image 10	82	148	136	82
image 11	76	96	140	76
image 12	66	122	92	64
	59.75	104.417	115	65.1667	Mean
	18.3607	24.6335	22.7636	14.0766	Ecart-type
