# Supplementary material for: LIF and Oncostatin M mitigate LPS-induced acute endometritis via distinct immunoregulatory mechanisms in peritoneal macrophages in vivo
Source: iScience. 2026 May 27;29(6):116046. doi: 10.1016/j.isci.2026.116046 (PMC13235486; doi:10.1016/j.isci.2026.116046)
Supplement: Data S3. ICs_count_uterus_mice LPS-LIF-OSM_related to Figure 2A [file mmc3.csv]

	Area	Mean	Min	Max	X	Y
1	0	200	200	200	338.000	812.000
2	0	209	209	209	182.167	788.833
3	0	116	116	116	331.500	738.167
4	0	215	215	215	264.833	719.500
5	0	111	111	111	235.500	699.500
6	0	229	229	229	228.833	708.833
7	0	190	190	190	187.500	716.833
8	0	117	117	117	308.833	714.167
9	0	97	97	97	318.167	706.167
10	0	182	182	182	339.500	656.833
11	0	142	142	142	339.500	635.500
12	0	152	152	152	191.500	635.500
13	0	153	153	153	188.833	646.167
14	0	101	101	101	210.167	616.833
15	0	174	174	174	228.833	636.833
16	0	108	108	108	239.500	628.833
17	0	159	159	159	239.500	623.500
18	0	105	105	105	211.500	575.500
19	0	97	97	97	174.167	608.833
20	0	87	87	87	224.833	552.833
21	0	136	136	136	238.167	586.167
22	0	102	102	102	264.833	578.167
23	0	118	118	118	270.167	563.500
24	0	191	191	191	280.833	583.500
25	0	125	125	125	292.833	578.167
26	0	131	131	131	291.500	587.500
27	0	127	127	127	299.500	595.500
28	0	239	239	239	278.167	607.500
29	0	213	213	213	331.500	611.500
30	0	105	105	105	338.167	620.833
31	0	199	199	199	283.500	554.167
32	0	93	93	93	264.833	542.167
33	0	125	125	125	258.167	539.500
34	0	95	95	95	204.833	542.167
35	0	118	118	118	300.833	548.833
36	0	158	158	158	304.833	540.833
37	0	118	118	118	283.500	535.500
38	0	162	162	162	303.500	526.167
39	0	124	124	124	263.500	534.167
40	0	104	104	104	179.500	532.833
41	0	115	115	115	178.167	499.500
42	0	154	154	154	214.167	507.500
43	0	124	124	124	286.167	526.167
44	0	107	107	107	292.833	490.167
45	0	103	103	103	339.500	502.167
46	0	162	162	162	370.167	508.833
47	0	218	218	218	356.833	536.833
48	0	127	127	127	336.833	555.500
49	0	105	105	105	347.500	564.833
50	0	131	131	131	258.167	494.167
51	0	162	162	162	196.833	487.500
52	0	102	102	102	200.833	451.500
53	0	111	111	111	256.833	460.833
54	0	139	139	139	248.833	476.833
55	0	117	117	117	256.833	446.167
56	0	118	118	118	239.500	448.833
57	0	143	143	143	238.167	427.500
58	0	123	123	123	220.833	412.833
59	0	203	203	203	204.833	435.500
60	0	145	145	145	186.167	450.167
61	0	132	132	132	182.167	450.167
62	0	154	154	154	183.500	420.833
63	0	182	182	182	184.833	408.833
64	0	192	192	192	374.167	483.500
65	0	174	174	174	386.167	487.500
66	0	142	142	142	379.500	498.167
67	0	113	113	113	275.500	416.833
68	0	97	97	97	258.167	390.167
69	0	101	101	101	248.833	395.500
70	0	104	104	104	271.500	331.500
71	0	92	92	92	294.167	358.167
72	0	148	148	148	259.500	346.167
73	0	99	99	99	234.167	327.500
74	0	95	95	95	207.500	342.167
75	0	97	97	97	196.833	350.167
76	0	118	118	118	308.833	400.833
77	0	156	156	156	331.500	387.500
78	0	133	133	133	366.167	430.167
79	0	103	103	103	394.167	410.167
80	0	136	136	136	419.500	464.833
81	0	179	179	179	408.833	456.833
82	0	125	125	125	427.500	455.500
83	0	129	129	129	432.833	458.167
84	0	124	124	124	563.500	527.500
85	0	123	123	123	560.833	536.833
86	0	130	130	130	596.833	510.167
87	0	175	175	175	523.500	488.833
88	0	139	139	139	531.500	479.500
89	0	154	154	154	536.833	467.500
90	0	172	172	172	466.167	438.167
91	0	165	165	165	456.833	419.500
92	0	184	184	184	391.500	390.167
93	0	194	194	194	382.167	384.833
94	0	210	210	210	356.833	314.167
95	0	113	113	113	364.833	363.500
96	0	123	123	123	354.167	334.167
97	0	111	111	111	264.833	311.500
98	0	99	99	99	299.500	270.167
99	0	83	83	83	292.833	226.167
100	0	131	131	131	534.167	388.833
101	0	112	112	112	528.833	415.500
102	0	159	159	159	550.167	426.167
103	0	170	170	170	551.500	411.500
104	0	142	142	142	498.167	375.500
105	0	146	146	146	536.833	374.167
106	0	154	154	154	560.833	364.833
107	0	101	101	101	594.167	351.500
108	0	129	129	129	575.500	324.833
109	0	109	109	109	524.833	298.167
110	0	104	104	104	472.833	292.833
111	0	108	108	108	450.167	295.500
112	0	116	116	116	484.833	326.167
113	0	162	162	162	496.833	280.833
114	0	191	191	191	440.833	243.500
115	0	166	166	166	444.833	231.500
116	0	97	97	97	456.833	228.833
117	0	112	112	112	468.833	220.833
118	0	112	112	112	406.167	232.833
119	0	135	135	135	414.167	240.833
120	0	117	117	117	386.167	219.500
121	0	126	126	126	352.833	212.833
122	0	97	97	97	342.167	212.833
123	0	67	67	67	395.500	164.833
124	0	107	107	107	402.167	158.167
125	0	99	99	99	410.167	214.167
126	0	92	92	92	476.833	210.167
127	0	117	117	117	512.833	232.833
128	0	183	183	183	522.167	224.833
129	0	108	108	108	623.500	320.833
130	0	126	126	126	630.167	308.833
131	0	102	102	102	608.833	282.167
132	0	92	92	92	616.833	254.167
133	0	101	101	101	563.500	220.833
134	0	171	171	171	591.500	228.833
135	0	129	129	129	684.833	288.833
136	0	109	109	109	696.833	286.167
137	0	135	135	135	687.500	271.500
138	0	157	157	157	640.833	275.500
139	0	114	114	114	667.500	230.167
140	0	122	122	122	640.833	238.167
141	0	165	165	165	604.833	222.167
142	0	164	164	164	504.833	167.500
143	0	191	191	191	544.833	174.167
144	0	86	86	86	558.167	178.167
145	0	192	192	192	618.167	191.500
146	0	106	106	106	631.500	179.500
147	0	153	153	153	639.500	168.833
148	0	127	127	127	606.167	163.500
149	0	104	104	104	592.833	175.500
150	0	144	144	144	582.167	175.500
151	0	145	145	145	539.500	155.500
152	0	85	85	85	547.500	88.833
153	0	130	130	130	526.167	134.167
154	0	113	113	113	524.833	124.833
155	0	104	104	104	482.167	114.167
156	0	111	111	111	722.167	226.167
157	0	132	132	132	719.500	190.167
158	0	133	133	133	692.833	155.500
159	0	146	146	146	722.167	96.833
160	0	87	87	87	678.167	48.833
161	0	83	83	83	714.167	70.167
162	0	100	100	100	736.833	70.167
163	0	167	167	167	754.167	74.167
164	0	152	152	152	674.167	348.833
165	0	109	109	109	647.500	200.833
166	0	114	114	114	646.167	210.167
167	0	105	105	105	794.167	243.500
168	0	115	115	115	778.167	283.500
169	0	94	94	94	826.167	271.500
170	0	113	113	113	860.833	92.833
171	0	87	87	87	935.500	191.500
172	0	99	99	99	896.833	154.167
173	0	127	127	127	808.833	160.833
174	0	105	105	105	826.167	220.833
175	0	93	93	93	954.167	206.167
176	0	103	103	103	870.167	238.167
177	0	106	106	106	856.833	287.500
178	0	105	105	105	803.500	347.500
179	0	120	120	120	795.500	358.167
180	0	113	113	113	866.167	308.833
181	0	125	125	125	903.500	311.500
182	0	151	151	151	918.167	322.167
183	0	104	104	104	919.500	336.833
184	0	100	100	100	942.167	266.167
185	0	97	97	97	868.833	412.833
186	0	156	156	156	839.500	419.500
187	0	129	129	129	858.167	339.500
188	0	139	139	139	956.833	352.833
189	0	138	138	138	970.167	360.833
190	0	97	97	97	990.167	418.167
191	0	103	103	103	1047.500	314.167
192	0	164	164	164	1034.167	300.833
193	0	87	87	87	1064.833	311.500
194	0	133	133	133	912.833	462.167
195	0	152	152	152	914.167	482.167
196	0	162	162	162	890.167	491.500
197	0	130	130	130	868.833	448.833
198	0	89	89	89	1008.833	408.833
199	0	111	111	111	846.167	380.833
200	0	206	206	206	858.167	368.833
201	0	124	124	124	778.167	382.167
202	0	121	121	121	958.167	394.167
203	0	112	112	112	964.833	411.500
204	0	117	117	117	826.167	511.500
205	0	154	154	154	1018.167	488.833
206	0	156	156	156	984.833	486.167
207	0	131	131	131	966.167	487.500
208	0	185	185	185	923.500	531.500
209	0	101	101	101	1028.833	466.167
210	0	96	96	96	1020.833	474.167
211	0	84	84	84	1072.833	438.167
212	0	185	185	185	1058.167	438.167
213	0	157	157	157	1064.833	423.500
214	0	142	142	142	1078.167	415.500
215	0	115	115	115	1042.167	407.500
216	0	102	102	102	1020.833	523.500
217	0	136	136	136	983.500	536.833
218	0	94	94	94	972.833	528.833
219	0	107	107	107	992.833	530.167
220	0	139	139	139	898.167	568.833
221	0	143	143	143	951.500	582.167
222	0	141	141	141	963.500	579.500
223	0	192	192	192	959.500	559.500
224	0	105	105	105	972.833	556.833
225	0	131	131	131	974.167	564.833
226	0	120	120	120	922.167	602.167
227	0	122	122	122	914.167	602.167
228	0	140	140	140	911.500	610.167
229	0	126	126	126	926.167	618.167
230	0	164	164	164	912.833	632.833
231	0	129	129	129	994.167	604.833
232	0	97	97	97	1052.833	567.500
233	0	121	121	121	1059.500	560.833
234	0	135	135	135	1052.833	556.833
235	0	113	113	113	1046.167	590.167
236	0	122	122	122	1038.167	586.167
237	0	128	128	128	1040.833	598.167
238	0	135	135	135	1090.167	552.833
239	0	108	108	108	1004.833	636.833
240	0	162	162	162	990.167	635.500
241	0	97	97	97	982.167	642.167
242	0	153	153	153	974.167	607.500
243	0	156	156	156	963.500	662.167
244	0	137	137	137	902.167	636.833
245	0	125	125	125	998.167	676.833
246	0	122	122	122	976.833	694.167
247	0	147	147	147	939.500	690.167
248	0	166	166	166	926.167	692.833
249	0	185	185	185	908.833	678.167
250	0	227	227	227	906.167	675.500
251	0	131	131	131	892.833	686.167
252	0	149	149	149	855.500	698.167
253	0	141	141	141	864.833	664.833
254	0	132	132	132	884.833	736.833
255	0	159	159	159	895.500	728.833
256	0	152	152	152	987.500	755.500
257	0	102	102	102	971.500	763.500
258	0	136	136	136	991.500	779.500
259	0	149	149	149	1014.167	723.500
260	0	139	139	139	1015.500	720.833
261	0	147	147	147	1020.833	719.500
262	0	140	140	140	1022.167	714.167
263	0	154	154	154	1022.167	711.500
264	0	141	141	141	1042.167	707.500
265	0	149	149	149	990.167	724.833
266	0	123	123	123	1002.167	722.167
267	0	217	217	217	672.833	688.833
268	0	164	164	164	651.500	690.167
269	0	151	151	151	650.167	683.500
270	0	230	230	230	631.500	731.500
271	0	211	211	211	592.833	732.833
272	0	188	188	188	638.167	684.833
273	0	163	163	163	651.500	671.500
274	0	225	225	225	676.833	731.500
275	0	165	165	165	702.167	710.167
276	0	174	174	174	708.833	691.500
277	0	169	169	169	730.167	702.167
278	0	124	124	124	710.167	728.833
279	0	159	159	159	698.167	731.500
280	0	165	165	165	694.167	750.167
281	0	179	179	179	692.833	764.833
282	0	184	184	184	660.833	783.500
283	0	169	169	169	619.500	787.500
284	0	117	117	117	766.167	716.833
285	0	149	149	149	772.833	708.833
286	0	133	133	133	739.500	742.167
287	0	171	171	171	746.167	723.500
288	0	170	170	170	754.167	707.500
289	0	142	142	142	716.833	806.167
290	0	134	134	134	708.833	795.500
291	0	201	201	201	699.500	796.833
292	0	163	163	163	674.167	759.500
293	0	163	163	163	647.500	806.167
294	0	154	154	154	760.833	791.500
295	0	132	132	132	754.167	782.167
296	0	149	149	149	747.500	766.167
297	0	157	157	157	755.500	762.167
298	0	217	217	217	758.167	770.167
299	0	147	147	147	818.167	760.833
300	0	188	188	188	840.833	759.500
301	0	155	155	155	834.167	767.500
302	0	131	131	131	790.167	770.167
303	0	156	156	156	803.500	724.833
304	0	134	134	134	780.833	812.833
305	0	146	146	146	763.500	827.500
306	0	179	179	179	878.167	810.167
307	0	189	189	189	863.500	806.167
308	0	158	158	158	856.833	803.500
309	0	149	149	149	839.500	812.833
310	0	136	136	136	915.500	818.167
311	0	133	133	133	922.167	780.833
312	0	147	147	147	907.500	774.167
313	0	108	108	108	972.833	824.833
314	0	133	133	133	971.500	812.833
315	0	129	129	129	956.833	798.167
316	0	119	119	119	971.500	780.833
317	0	126	126	126	990.167	795.500
318	0	113	113	113	942.167	835.500
319	0	127	127	127	951.500	724.833
