# Supplementary material for: LIF and Oncostatin M mitigate LPS-induced acute endometritis via distinct immunoregulatory mechanisms in peritoneal macrophages in vivo
Source: iScience. 2026 May 27;29(6):116046. doi: 10.1016/j.isci.2026.116046 (PMC13235486; doi:10.1016/j.isci.2026.116046)
Supplement: Data S4. Macrophages count_datasheets_related to Figure 4C [file mmc4.zip]

Archive with 1 entries (1 files):
- Data S4_macrophages count_datasheets_Fig 4 C.zip
