# Supplementary material for: LIF and Oncostatin M mitigate LPS-induced acute endometritis via distinct immunoregulatory mechanisms in peritoneal macrophages in vivo
Source: iScience. 2026 May 27;29(6):116046. doi: 10.1016/j.isci.2026.116046 (PMC13235486; doi:10.1016/j.isci.2026.116046)
Supplement: Data S6. Liver_datasheets_related to Figure 2 [file mmc6.zip]

Archive with 7 entries (6 files):
- liver_datasheets/
- liver_datasheets/.DS_Store
- __MACOSX/liver_datasheets/._.DS_Store
- liver_datasheets/Results liver count 1 PBS neutrophile.csv
- __MACOSX/liver_datasheets/._Results liver count 1 PBS neutrophile.csv
- liver_datasheets/ICs count_livers_miceLPS-LIF-OSM.xlsx
- __MACOSX/liver_datasheets/._ICs count_livers_miceLPS-LIF-OSM.xlsx
