# Supplementary material for: LIF and Oncostatin M mitigate LPS-induced acute endometritis via distinct immunoregulatory mechanisms in peritoneal macrophages in vivo
Source: iScience. 2026 May 27;29(6):116046. doi: 10.1016/j.isci.2026.116046 (PMC13235486; doi:10.1016/j.isci.2026.116046)
Supplement: Data S6. Liver_datasheets_related to Figure 2 [file mmc6.zip › liver_datasheets/Results liver count 1 PBS neutrophile.csv]

	Area	Mean	Min	Max	X	Y
1	0	87	87	87	269.000	267.000
2	0	173	173	173	138.500	233.500
3	0	245	245	245	128.500	229.500
4	0	93	93	93	133.500	214.500
5	0	83	83	83	120.500	220.500
6	0	204	204	204	120.500	206.500
7	0	221	221	221	99.500	205.500
8	0	165	165	165	103.500	213.500
9	0	213	213	213	94.500	214.500
10	0	194	194	194	85.500	198.500
11	0	179	179	179	75.500	201.500
12	0	63	63	63	65.500	190.500
13	0	252	252	252	56.500	198.500
14	0	49	49	49	61.500	175.500
15	0	58	58	58	54.500	178.500
16	0	153	153	153	58.500	162.500
17	0	182	182	182	60.500	158.500
18	0	249	249	249	61.500	155.500
19	0	158	158	158	54.500	156.500
20	0	255	255	255	190.500	147.500
21	0	30	30	30	183.500	142.500
22	0	66	66	66	168.500	234.500
23	0	234	234	234	114.500	264.500
24	0	75	75	75	82.500	276.500
25	0	192	192	192	71.500	269.500
26	0	249	249	249	43.500	257.500
27	0	148	148	148	35.500	253.500
28	0	250	250	250	12.500	247.500
29	0	122	122	122	17.500	221.500
30	0	96	96	96	6.500	313.500
31	0	202	202	202	21.500	319.500
32	0	173	173	173	65.500	311.500
33	0	110	110	110	105.500	324.500
34	0	220	220	220	110.500	352.500
35	0	232	232	232	104.500	342.500
36	0	237	237	237	97.500	328.500
37	0	186	186	186	85.500	329.500
38	0	209	209	209	54.500	307.500
39	0	148	148	148	8.500	289.500
40	0	192	192	192	141.500	343.500
41	0	172	172	172	107.500	285.500
42	0	246	246	246	326.500	280.500
43	0	195	195	195	310.500	276.500
44	0	191	191	191	293.500	274.500
45	0	252	252	252	283.500	259.500
46	0	225	225	225	367.500	259.500
47	0	255	255	255	380.500	252.500
48	0	255	255	255	377.500	244.500
49	0	231	231	231	381.500	238.500
50	0	177	177	177	371.500	279.500
51	0	193	193	193	337.500	236.500
52	0	139	139	139	309.500	244.500
53	0	221	221	221	299.500	246.500
54	0	55	55	55	291.500	241.500
55	0	255	255	255	296.500	236.500
56	0	119	119	119	307.500	235.500
57	0	114	114	114	197.500	272.500
58	0	152	152	152	184.500	299.500
59	0	219	219	219	179.500	303.500
60	0	130	130	130	122.500	246.500
61	0	151	151	151	29.500	183.500
62	0	187	187	187	35.500	188.500
63	0	255	255	255	10.500	177.500
64	0	165	165	165	10.500	171.500
65	0	119	119	119	15.500	148.500
66	0	121	121	121	18.500	142.500
67	0	121	121	121	5.500	144.500
68	0	234	234	234	4.500	133.500
69	0	104	104	104	18.500	131.500
70	0	146	146	146	26.500	128.500
71	0	168	168	168	20.500	121.500
72	0	238	238	238	13.500	120.500
73	0	136	136	136	8.500	121.500
74	0	47	47	47	104.500	199.500
75	0	238	238	238	127.500	183.500
76	0	187	187	187	97.500	173.500
77	0	204	204	204	182.500	181.500
78	0	199	199	199	218.500	185.500
79	0	244	244	244	216.500	187.500
80	0	143	143	143	243.500	176.500
81	0	159	159	159	235.500	174.500
82	0	252	252	252	286.500	208.500
83	0	88	88	88	336.500	199.500
84	0	221	221	221	324.500	199.500
85	0	179	179	179	340.500	174.500
86	0	247	247	247	337.500	169.500
87	0	198	198	198	322.500	183.500
88	0	198	198	198	317.500	187.500
89	0	216	216	216	310.500	188.500
90	0	158	158	158	293.500	174.500
91	0	198	198	198	284.500	183.500
92	0	231	231	231	360.500	154.500
93	0	154	154	154	376.500	151.500
94	0	161	161	161	375.500	146.500
95	0	254	254	254	380.500	141.500
96	0	206	206	206	380.500	135.500
97	0	246	246	246	303.500	147.500
98	0	49	49	49	279.500	145.500
99	0	193	193	193	276.500	146.500
100	0	102	102	102	249.500	159.500
101	0	89	89	89	235.500	141.500
102	0	237	237	237	229.500	141.500
103	0	155	155	155	225.500	144.500
104	0	193	193	193	205.500	138.500
105	0	187	187	187	208.500	128.500
106	0	122	122	122	217.500	125.500
107	0	171	171	171	183.500	125.500
108	0	221	221	221	177.500	118.500
109	0	194	194	194	175.500	128.500
110	0	191	191	191	178.500	111.500
111	0	174	174	174	184.500	105.500
112	0	101	101	101	191.500	108.500
113	0	132	132	132	177.500	99.500
114	0	229	229	229	179.500	96.500
115	0	235	235	235	175.500	90.500
116	0	206	206	206	168.500	93.500
117	0	59	59	59	160.500	87.500
118	0	89	89	89	155.500	98.500
119	0	1	1	1	142.500	76.500
120	0	141	141	141	137.500	66.500
121	0	133	133	133	120.500	68.500
122	0	196	196	196	113.500	65.500
123	0	232	232	232	87.500	71.500
124	0	36	36	36	84.500	105.500
125	0	94	94	94	92.500	112.500
126	0	90	90	90	78.500	101.500
127	0	54	54	54	37.500	76.500
128	0	187	187	187	49.500	73.500
129	0	169	169	169	25.500	54.500
130	0	166	166	166	18.500	59.500
131	0	189	189	189	8.500	67.500
132	0	91	91	91	17.500	26.500
133	0	135	135	135	12.500	25.500
134	0	183	183	183	24.500	21.500
135	0	199	199	199	209.500	27.500
136	0	0	0	0	250.500	44.500
137	0	193	193	193	240.500	56.500
138	0	195	195	195	237.500	61.500
139	0	250	250	250	223.500	55.500
140	0	113	113	113	205.500	52.500
141	0	105	105	105	193.500	52.500
142	0	241	241	241	182.500	52.500
143	0	226	226	226	178.500	44.500
144	0	235	235	235	186.500	36.500
145	0	225	225	225	159.500	34.500
146	0	112	112	112	160.500	27.500
147	0	169	169	169	169.500	18.500
148	0	95	95	95	191.500	8.500
149	0	193	193	193	202.500	18.500
150	0	169	169	169	168.500	6.500
151	0	167	167	167	152.500	9.500
152	0	121	121	121	111.500	13.500
153	0	52	52	52	291.500	123.500
154	0	85	85	85	312.500	120.500
155	0	76	76	76	320.500	115.500
156	0	215	215	215	324.500	119.500
157	0	199	199	199	324.500	139.500
158	0	183	183	183	320.500	144.500
159	0	92	92	92	330.500	149.500
160	0	103	103	103	334.500	143.500
161	0	241	241	241	374.500	112.500
162	0	159	159	159	352.500	54.500
163	0	184	184	184	358.500	47.500
164	0	179	179	179	362.500	51.500
165	0	76	76	76	348.500	35.500
166	0	138	138	138	359.500	29.500
167	0	182	182	182	354.500	16.500
168	0	100	100	100	336.500	19.500
169	0	176	176	176	332.500	25.500
170	0	172	172	172	337.500	38.500
171	0	95	95	95	320.500	25.500
172	0	216	216	216	310.500	25.500
173	0	169	169	169	253.500	38.500
174	0	102	102	102	254.500	20.500
175	0	155	155	155	255.500	25.500
176	0	142	142	142	277.500	42.500
177	0	62	62	62	285.500	49.500
178	0	192	192	192	228.500	222.500
179	0	125	125	125	231.500	234.500
180	0	245	245	245	228.500	240.500
181	0	239	239	239	126.500	129.500
182	0	200	200	200	173.500	55.500
183	0	170	170	170	167.500	57.500
184	0	165	165	165	128.500	106.500
185	0	124	124	124	263.500	83.500
186	0	160	160	160	259.500	82.500
187	0	84	84	84	251.500	81.500
188	0	115	115	115	239.500	81.500
189	0	130	130	130	261.500	109.500
190	0	120	120	120	255.500	104.500
191	0	208	208	208	243.500	104.500
192	0	255	255	255	311.500	295.500
193	0	150	150	150	303.500	291.500
194	0	140	140	140	291.500	293.500
195	0	239	239	239	357.500	331.500
196	0	190	190	190	75.500	352.500
197	0	204	204	204	78.500	346.500
198	0	168	168	168	24.500	354.500
199	0	183	183	183	25.500	338.500
200	0	223	223	223	20.500	333.500
201	0	130	130	130	39.500	334.500
202	0	151	151	151	146.500	244.500
203	0	103	103	103	154.500	237.500
204	0	225	225	225	76.500	297.500
205	0	183	183	183	42.500	285.500
206	0	145	145	145	35.500	278.500
207	0	210	210	210	6.500	209.500
208	0	171	171	171	8.500	216.500
209	0	209	209	209	45.500	208.500
210	0	180	180	180	51.500	209.500
211	0	71	71	71	46.500	170.500
212	0	180	180	180	51.500	176.500
213	0	138	138	138	54.500	147.500
214	0	145	145	145	50.500	148.500
215	0	100	100	100	61.500	118.500
216	0	236	236	236	209.500	300.500
217	0	190	190	190	258.500	244.500
218	0	255	255	255	265.500	243.500
219	0	189	189	189	264.500	236.500
220	0	186	186	186	139.500	269.500
221	0	116	116	116	118.500	41.500
222	0	129	129	129	127.500	48.500
223	0	139	139	139	134.500	48.500
224	0	189	189	189	71.500	48.500
225	0	81	81	81	62.500	44.500
226	0	73	73	73	351.500	106.500
227	0	158	158	158	312.500	107.500
228	0	229	229	229	311.500	107.500
229	0	231	231	231	326.500	224.500
230	0	216	216	216	337.500	223.500
231	0	212	212	212	312.500	223.500
232	0	114	114	114	313.500	229.500
233	0	204	204	204	255.500	129.500
234	0	208	208	208	160.500	163.500
235	0	150	150	150	173.500	154.500
236	0	203	203	203	146.500	161.500
237	0	214	214	214	218.500	351.500
238	0	228	228	228	209.500	349.500
239	0	67	67	67	179.500	-0.500
240	0	127	127	127	71.500	8.500
241	0	47	47	47	77.500	7.500
242	0	101	101	101	279.500	2.500
243	0	27	27	27	271.500	3.500
244	0	109	109	109	271.500	1.500
