# Supplementary material for: LIF and Oncostatin M mitigate LPS-induced acute endometritis via distinct immunoregulatory mechanisms in peritoneal macrophages in vivo
Source: iScience. 2026 May 27;29(6):116046. doi: 10.1016/j.isci.2026.116046 (PMC13235486; doi:10.1016/j.isci.2026.116046)
Supplement: Data S9. PCR_images — Original PCR gel images supporting mRNA expression analyses presented in Figure 6A. [file mmc9.zip]

Archive with 1 entries (1 files):
- Data S9_PCR_images_ PCR image mRNA expression_Fig 6 A.zip
