# Supplementary material for: LIF and Oncostatin M mitigate LPS-induced acute endometritis via distinct immunoregulatory mechanisms in peritoneal macrophages in vivo
Source: iScience. 2026 May 27;29(6):116046. doi: 10.1016/j.isci.2026.116046 (PMC13235486; doi:10.1016/j.isci.2026.116046)
Supplement: Data S10. WB_uncropped_ replicates — Original uncropped Western blot images supporting protein expression analyses are presented in Figures 6E and 7A. [file mmc10.zip]

Archive with 1 entries (1 files):
- Data S10_WB_uncropped_replicates_image Fig 6E-7A.zip
